# Supplementary material for: Identification of Neck Lymph Node Metastasis-Specific microRNA—Implication for Use in Monitoring or Prediction of Neck Lymph Node Metastasis
Source: Cancers (Basel). 2023 Jul 25;15(15):3769. doi: 10.3390/cancers15153769 (PMC10417354; doi:10.3390/cancers15153769)
Supplement: Supplementary file 1 [file cancers-15-03769-s001.zip]

Archive with 1 entries (1 files):
- cancers-2495616-supplementary.pdf
